# Supplementary material for: Hinokitiol inhibits Aspergillus fumigatus by interfering with the cell membrane and cell wall
Source: Front Microbiol. 2023 Apr 11;14:1132042. doi: 10.3389/fmicb.2023.1132042 (PMC10128913; doi:10.3389/fmicb.2023.1132042)
Supplement: Supplementary file 1 [file Table_1.XLSX]

## Sheet: Sheet1
SAMPLES	SIGNALS	CONCENTRATIONS(μg/mL)
sample1	80541	5
sample2	137029	10
sample3	252454	20
sample4	510223	40
sample5	990181	80
sample6	1535554	120
sample7	2013762	160
