# Supplementary material for: Hinokitiol inhibits Aspergillus fumigatus by interfering with the cell membrane and cell wall
Source: Front Microbiol. 2023 Apr 11;14:1132042. doi: 10.3389/fmicb.2023.1132042 (PMC10128913; doi:10.3389/fmicb.2023.1132042)
Supplement: Supplementary file 2 [file Table_2.XLSX]

## Sheet: Sheet1
Gene name	mRNA RefSeq	Gene ID	Primer sequence(5’-3’, forward/reverse)
A. fumigatus 18S rRNA			CTTAAATAGCCCGGTCCGCATT
			CATCACAGACCTGTTATTGCCG
A. fumigatus eglC	XM 743256.1	AFUA_3G00270	TCTGGAACTCCACCTCGTCG
			AAGTTGAAGGAGCAGAGGAGC
A. fumigatus bgt1	XM 747418.1	AFUA_1G11460	ATCTCCTCCAGCTCTTCCGTG
			GAGTCGCCTTGGTGGAAGTG
A. fumigatus gel1	XM 744160.1	AFUA_2G01170	GCTCTCTCTACTCCACGGACA
			TGGGAGCTCCTTGACATTGTTG
A. fumigatus gel3	XM 750522.1	AFUA_2G12850	GGCGAGTACGTCTACGTCCAA
			CCATGGCAGCAACAAGACCA
A. fumigatus crf1	XM 747892.1	AFUA_1G16190	ATCTCCTCCAGCTCTTCCGTG
			GAGTCGCCTTGGTGGAAGTG
A. fumigatus plyA	XM 744120.1	AFUA_2G00760	CTCGTCGAGTCCAACCAGTTC
			GCCAAAGTCGTTGTCCCTCTC
A. fumigatus chiA1	XM 742875.1	AFUA_5G03760	ATCGAACCCTACCCAGCCATC
			GGACGAACCAGGGTCACAATC
